# Supplementary material for: Reparation of an Inflamed Air-Liquid Interface Cultured A549 Cells with Nebulized Nanocurcumin
Source: Pharmaceutics. 2021 Aug 25;13(9):1331. doi: 10.3390/pharmaceutics13091331 (PMC8466083; doi:10.3390/pharmaceutics13091331)
Supplement: Supplementary file 1 [file pharmaceutics-13-01331-s001.zip]

Archive with 1 entries (1 files):
- pharmaceutics-1326782-supplementary.pdf
